# Supplementary material for: Individualized prevention of proton pump inhibitor related adverse events by risk stratification
Source: Nat Commun. 2024 Apr 27;15:3591. doi: 10.1038/s41467-024-48007-8 (PMC11055952; doi:10.1038/s41467-024-48007-8)
Supplement: Supplementary file 4 — Supplementary Data 1 [file 41467_2024_48007_MOESM4_ESM.xlsx]

## Sheet: Supplementary Table 36
PPI-associated outcomes	Variables included in the risk prediction models	Model sources
Ischemic heart disease	sex, age, total cholesterol, HDL cholesterol, systolic blood pressure, treated for blood pressure, smoking	Wilson et al, Circulation. 1998 1
Stroke	sex, age, smoking, prevalent cardiovascular disease, atrial fibrillation, diabetes mellitus, antihypertensive treatment, systolic blood pressure,	Dufouil et al, Circulation. 2017 2
Chronic obstructive pulmonary disease	age, smoking, level of deprivation, prior asthma	Kotz et al, NPJ Prim Care Respir Med. 20143
Diabetes mellitus	sex, age, ethnicity, level of deprivation, BMI, smoking, family history of diabetes in a first degree relative, diagnosis of cardiovascular disease, treated hypertension, learning disabilities, manic depression or schizophrenia, regular steroid use, statin use, antipsychotic medication use, polycystic ovaries, gestational diabetes.	Hippisley-Cox et al, BMJ. 2009 4
Lower respiratory infections	sex, age, level of deprivation, BMI, smoking, drinking status, hypertension, diabetes, cardiovascular disease, mental diseases, dementia, chronic obstructive pulmonary disease, asthma, cancer, chronic kidney disease, long-standing illness, self-rated overall health, number of treatments/medications taken	New prediction model based on the UK biobank
Falls	sex, age, level of deprivation, BMI, hypertension, diabetes, cardiovascular disease, mental diseases, long-standing illness, dementia, Parkinson’s disease, self-rated overall health, number of treatments/medications taken, attendance/ disability/ mobility allowance, usual walking pace, unable to work because of sickness or disability, serious illness, injury or assault to yourself, hearing loss, …	New prediction model based on the UK biobank
Chronic kidney disease	sex, age, ethnicity, diabetes, eGFR, smoking, hypertension, BMI, HbA1c, oral diabetes medication, insulin, urine albumin/creatinine ratio	Nelson et al, JAMA. 20195
Diarrheal diseases	sex, age, level of deprivation, BMI, smoking, diabetes, cancer, long-standing illness, self-rated overall health, number of treatments/medications taken, number of operations, number of self-reported non-cancer illnesses	New prediction model based on the UK biobank
Atrial fibrillation and flutter	age, race, weight, height, systolic BP, diastolic BP, smoking, diabetes, heart failure, myocardial infarction	Alonso et al, J Am Heart Assoc. 20136
Cirrhosis and other chronic liver diseases	sex, age, level of deprivation, BMI, smoking, drinking status, hypertension, diabetes, hyperlipemia, cancer, inflammatory bowel disease, mental disease, NSAIDs use, statin use, long-standing illness, number of treatments or medications take	New prediction model based on the UK biobank
Parkinson’s disease	age, sex, smoking status, family history of PD, coffee use, alcohol use, hypertension, non-steroidal anti-inflammatory drug use, calcium channel blocker use, β blocker use, constipation, previous head injury, anxiety or depression and erectile dysfunction (in men only).	Noyce et al. J Neurol Neurosurg Psychiatry. 20147
Osteoarthritis	sex, age, BMI, Prior leg injury, prior diagnosis of osteoporosis	Black et al, Int J Med Inform. 20208
Asthma	sex, age, level of deprivation, BMI, smoking, self-rated overall health, hay fever, lower respiratory infections, salbutamol use, number of treatments/medications taken, number of operations, self-reported, number of self-reported non-cancer illnesses	New prediction model based on the UK biobank
Depressive disorders	having seen a GP for nerves/anxiety/tension or depression, self-rated overall health, frequency of depressed mood in last 2 weeks, having seen a psychiatrist for or nerves/anxiety/tension or depression, mood swings, current employment status, experienced serious illness, injury or assault to themselves in the last 2 years, manic/irritable episodes ended up in needing treatment or caused problems …	Morelli, et al, Front Psychiatry. 20219
Esophageal cancer	sex, age, BMI, smoking status, esophageal condition	Kunzmann et al, Clin Gastroenterol Hepatol. 201810
References:
1. Wilson PW, D'Agostino RB, Levy D, Belanger AM, Silbershatz H, Kannel WB. Prediction of coronary heart disease using risk factor categories. Circulation. May 12 1998;97(18):1837-47. doi:10.1161/01.cir.97.18.1837
2. Dufouil C, Beiser A, McLure LA, et al. Revised Framingham Stroke Risk Profile to Reflect Temporal Trends. Circulation. Mar 21 2017;135(12):1145-1159. doi:10.1161/CIRCULATIONAHA.115.021275
3. Kotz D, Simpson CR, Viechtbauer W, van Schayck OC, Sheikh A. Development and validation of a model to predict the 10-year risk of general practitioner-recorded COPD. NPJ Prim Care Respir Med. May 20 2014;24:14011. doi:10.1038/npjpcrm.2014.11
4. Hippisley-Cox J, Coupland C, Robson J, Sheikh A, Brindle P. Predicting risk of type 2 diabetes in England and Wales: prospective derivation and validation of QDScore. BMJ. Mar 17 2009;338:b880. doi:10.1136/bmj.b880
5. Nelson RG, Grams ME, Ballew SH, et al. Development of Risk Prediction Equations for Incident Chronic Kidney Disease. JAMA. Dec 3 2019;322(21):2104-2114. doi:10.1001/jama.2019.17379
6. Alonso A, Krijthe BP, Aspelund T, et al. Simple risk model predicts incidence of atrial fibrillation in a racially and geographically diverse population: the CHARGE-AF consortium. J Am Heart Assoc. Mar 18 2013;2(2):e000102. doi:10.1161/JAHA.112.000102
7.Noyce AJ, Bestwick JP, Silveira-Moriyama L, et al. PREDICT-PD: identifying risk of Parkinson's disease in the community: methods and baseline results. J Neurol Neurosurg Psychiatry. 2014 Jan;85(1):31-7. doi: 10.1136/jnnp-2013-305420.
8. Black JE, Terry AL, Lizotte DJ. Development and evaluation of an osteoarthritis risk model for integration into primary care health information technology. Int J Med Inform. Sep 2020;141:104160. doi:10.1016/j.ijmedinf.2020.104160
9. Morelli D, Dolezalova N, Ponzo S, Colombo M, Plans D. Development of Digitally Obtainable 10-Year Risk Scores for Depression and Anxiety in the General Population. Front Psychiatry. 2021;12:689026. doi:10.3389/fpsyt.2021.689026
10. Kunzmann AT, Thrift AP, Cardwell CR, et al. Model for Identifying Individuals at Risk for Esophageal Adenocarcinoma. Clin Gastroenterol Hepatol. Aug 2018;16(8):1229-1236 e4.
