# Supplementary material for: Individualized prevention of proton pump inhibitor related adverse events by risk stratification
Source: Nat Commun. 2024 Apr 27;15:3591. doi: 10.1038/s41467-024-48007-8 (PMC11055952; doi:10.1038/s41467-024-48007-8)
Supplement: Supplementary file 5 — Supplementary Data 2 [file 41467_2024_48007_MOESM5_ESM.xlsx]

## Sheet: Sheet1
Events	1st Author & Year	Study design	Region/Country	Number of participants	Main findings	Findings consistent
						with our study
Ischemic heart disease	Present study	Cohort study	United Kingdom; United States; Hong Kong	1 536 184	Regular PPI users had a 19% higher risk of ischemic heart disease than non-users (HR 1.19, 95% CI 1.11 to 1.27), and the risk increased with the accumulated duration of PPI use.
	Dalel 2022 1	Meta-analysis of 8 randomized controlled trials and 2 observational study	Asia; Europe; America	53 302	Long-term PPI use was not associated with an increased risk of adverse cardiovascular events (OR 1.15, 95% CI 0.98 to 1.35)	×
	Riley 2018 2	Meta-analysis of 8 randomized controlled trials, 7 observational studies and 1 retrospective analysis of a randomized controlled trial	Asia; Europe; America	447 408	PPI monotherapy had an 11% higher risk of any adverse cardiovascular event than non-users (RR 1.25, 95% CI 1.11 to 1.42) using pooled data from observational studies.	✓
Stroke	Present study	Cohort study	United Kingdom; United States; Hong Kong	1 552 050	Regular PPI users had a 13% higher risk of stroke than non-users (HR 1.13, 95% CI 1.06 to 1.21), and the risk increased with the accumulated duration of PPI use.
	Yang 2021 3	Meta-analysis of 9 randomized controlled trial studies	Asia; Europe; America	26 642	Regular PPI users had a 22% higher risk of stroke (RR 1.22, 95% CI 1.00 to 1.50) than non-users.	✓
Chronic obstructive pulmonary disease	Present study	Cohort study	United Kingdom; United States; Hong Kong	1 625 021	Regular PPI users had a 33% higher risk of chronic obstructive pulmonary disease than non-users (HR 1.33, 95% CI 1.19 to 1.47), and the risk increased with the accumulated duration of PPI use.
	No previous studies for comparation	NA	NA	NA	NA	NA
Alzheimer's disease and other dementias	Present study	Cohort study	United Kingdom; United States; Hong Kong	2 007 919	There was no sufficient evidence of association between regular PPI use and risk of Alzheimer's disease and other dementias (HR 1.04, 95% CI 0.99 to 1.10).
	Zhang 20204	Meta-analysis of 6 cohort studies	Northwest America; Germany; Taiwan in China; Romania; Korea	166 146	PPI users had a 29% higher risk of dementia than non-users (HR 1.29, 95% CI 1.12 to 1.49).	×
	Song 20195	Meta-analysis of 5 cohorts, 4 case-control studies, and 1 cross-sectional study	France; Germany; Georgia;USA; Korea; UK; Finland; Taiwan in China	642 305	PPI use did not present significant association with dementia (HR 1.04, 95% CI 0.92 to 1.15) and alzheimer's disease (HR 0.96, 95% CI 0.83 to 1.09)	✓
Diabetes mellitus	Present study	Cohort study	United Kingdom; United States; Hong Kong	1 577 380	Regular PPI users had a 22% higher risk of diabetes mellitus than non-users (HR 1.22, 95% CI 1.18 to 1.26), and the risk increased with the accumulated duration of PPI use.
	Chen Y 20226	Meta-analysis of 1 randomized controlled trial study and 7 cohort studies	Canada; United States; China; United Kingdom	850 019	PPI use is not associated with either increased or decreased risk of diabetes mellitus (pooled HR 1.06, 95% CI 0.89 to 1.28).	×
	Kuo 20227	Nested Case-Control Study	Taiwan in China	41 880	A dose-dependent increased risk of T2DM was found among patients with upper gastrointestinal disease using higher doses of PPIs compared with those with lower doses of these drugs.	✓
	Ciardullo 20228	Nested Case-Control Study	Italy	777 420	Compared with patients who used PPIs for < 8 weeks, higher odds of diabetes of 19% (95% CI, 15 to 24), 43% (38 to 49), and 56% (49 to 64) were observed among those who used PPIs for between 8 weeks and 6 months, 6 months and 2 years, and > 2 years, respectively.	✓
	Czarniak 20219	Cohort study	Netherlands	9531	Current use of PPI was associated with an increased risk of incident T2DM (HR 1.69, 95% CI 1.36 to 2.10). The effect was dose-dependent with the highest risk (HR 1.88, 95% CI 1.29 to 2.75) in those on more than one defined daily dose.	✓
	Loosen 202110	Case-Control Study	Germany	26 744	Long-term PPI use (>2 years) was associated with an 8%–14% higher risk of T2DM.	✓
	Peng 202111	Meta-analysis of 1 retrospective cohort study, 3 prospective cohort studies and 1 randomized controlled trial study	Asia; Europe; America	244 439	PPI use did not reduce the risk of incident diabetes (pooled RR 1.10, 95% CI 0.89 to 1.34).	×
Lower respiratory infections	Present study	Cohort study	United Kingdom; United States; Hong Kong	1 873 807	Regular PPI users had a 16% higher risk of lower respiratory infections than non-users (HR 1.21, 95% CI 1.17 to 1.25), and the risk increased with the accumulated duration of PPI use.
	Xun 202212	Meta-analysis of 7 case-control studies, 5 cohort studies, and 1 retrospective analysis on susceptible patients	United Kingdom; United States; Nerherland; Taiwan in China; Australia; Japan; Denmark	2 098 804	Using PPI could increase the risk of community-acquired pneumonia when compared to not using PPI (OR 1.37, 95% CI 1.22 to 1.53).	✓
	Wang 201913	Meta-analysis of 10 randomized controlled trial studies and 48 observational studies	Asia; Europe; North America; Other regions	7 643 982	PPIs use was significantly associated with increased risk of pneumonia, but the heterogeneity was high (OR 1.43, 95% CI 1.30 to 1.57)	✓
Tracheal, bronchus, and lung cancer	Present study	Cohort study	United Kingdom; United States; Hong Kong	1 792 228	There was no sufficient evidence of association between regular PPI use and risk of tracheal, bronchus, and lung cancer (HR 1.15, 95% CI 0.98 to 1.35),.
	No previous studies for comparation	NA	NA	NA	NA	NA
Falls	Present study	Cohort study	United Kingdom; Hong Kong	1 681 750	Regular PPI users had a 16% higher risk of falls than non-users (HR 1.16, 95% CI 1.12 to 1.20), and the risk increased with the accumulated duration of PPI use.
	Lapumnuaypol 201914	Meta-analysis of 3 case-control studies, 4 cohort	Sweden; Hungary; United Kingdom; Netherlands; Australia; Malaysia; Austria	367068	There was a significant association between the use of PPIs and the risk of fall with the pooled OR of 1.27 (95% CI, 1.07 to 1.50).	✓
		studies, and 1 cross sectional study
Chronic kidney disease	Present study	Cohort study	United Kingdom; United States; Hong Kong	1 689 368	Regular PPI users had a 35% higher risk of chronic kidney disease than non-users (HR 1.35, 95% CI 1.21 to 1.51), and the risk increased with the accumulated duration of PPI use.
	Wu 2023	Meta-analysis of 3 case-control studies and 8 cohort	Spain, United Kingdom; United States; China	6 829 905	Compared with non-PPI use, PPI use was significantly associated with an increased risk of CKD (RR 1.72, 95% CI 1.02 to 2.87).	✓
		studies
Age-related hearing loss	Present study	Cohort study	Hong Kong	985 234	There was no sufficient evidence of association between regular PPI use and risk of age-related hearing loss (HR 0.98, 95% CI 0.85 to 1.13).
	Tigran 201915	Cross-sectional study	United States; Great Britain; Japan; Germany; France; Canada; Italy; Brazil; Tur key; Australia; China; Denmark; Spain; Nederlands; Sweden; Singapore; Belgium; New Ze aland; Chile; India; Costa Rica	50 846	This study showed a significant increase in risk of hearing impairment (OR 11.64, 95% CI 5.20 to 26.11) specific to PPI-containing reports.	×
Hypertensive heart disease	Present study	Cohort study	United Kingdom;Hong Kong	1 339 979	There was no sufficient evidence of association between regular PPI use and risk of hypertensive heart disease (HR 1.01, 95% CI 0.90 to 1.14).
	No previous studies for comparation	NA	NA	NA	NA	NA
Diarrheal diseases	Present study	Cohort study	United Kingdom; Hong Kong	110 003	Regular PPI users had a 20% higher risk of diarrheal diseases than non-users (HR 1.20, 95% CI 1.06 to 1.35), and the risk increased with the accumulated duration of PPI use.
	D'Silva 202116	Meta-analysis of 6 cohort and 10 case-control studies	United States; Japan; Switzerland; South Korea; Romania; Canada; Spain; Italy; Mexico	57 477	Analysis restricted to multivariate studies that combined adjusted ORs also demonstrated higher odds of recurrent Clostridioides difficile infection in patients who received PPIs (OR 1.49, 95%CI 1.12 to 2.00).	✓
	Anjewierden 201917	Meta-analysis of 7 retrospective cohort studie, 6 retrospective case-control studies and 1 prospective cohort study	US; Italy; Canada, China, Croatia, Japan, Spain, and Turkey	10 531 669	Regular PPI users had a 33% higher risk of ischemic heart disease than non-users (OR 1.33, 95% CI 1.07 to 1.64)	✓
Low back pain	Present study	Cohort study	United Kingdom	130 473	There was no sufficient evidence of association between regular PPI use and risk of low back pain (HR 1.16, 95% CI 0.86 to 1.57).
	No previous studies for comparation	NA	NA	NA	NA	NA
Colon and rectum cancer	Present study	Cohort study	United Kingdom; United States; Hong Kong	1 792 015	There was no sufficient evidence of association between regular PPI use and risk of colon and rectum cancer (HR 0.94, 95% CI 0.88 to 1.01).
	Patel A 202118	Systematic review of 12 basic research studies, 11epidemiological studies and 5 CRC treatment studies.	United Kingdom; United States; Netherlands; Denmark	308 476	Data from basic research indicates that PPI do not stimulate CRC development.	✓
	Ma T 202019	Meta-analysis of 3 cohort studies and 6 case-control studies	Denmark; United Kingdom; Netherlands; United States; Taiwan in China; Korea	1 036 438	There was no statistically significant association between PPI use and the risk of CRC (pooled OR 1.26, 95% CI 0.90 to 1.73) when PPI exposure was assessed as a binary variable. However, a weak association between long-term use of PPIs and CRC was demonstrated (pooled OR 1.19, 95% CI 1.09 to 1.31) when the cumulative duration of PPI exposure was confined to > 5 years.	✓
Blindness and vision loss	Present study	Cohort study	United Kingdom	492 399	There was no sufficient evidence of association between regular PPI use and risk of blindness and vision loss (HR 1.11, 95% CI 0.98 to 1.26).
	Tigran 201915	Cross-sectional study	United States; Great Britain; Japan; Germany; France; Canada; Italy; Brazil; Tur key; Australia; China; Denmark; Spain; Nederlands; Sweden; Singapore; Belgium; New Ze aland; Chile; India; Costa Rica	50 846	There was an increased risk of visual impairment in patients taking PPIs (OR 1.85, 95% CI 1.44 to 2.37) V.S. H2RA.	×
Atrial fibrillation and flutter	Present study	Cohort study	United Kingdom; United States; Hong Kong	1 547 722	Regular PPI users had a 12% higher risk of atrial fibrillation and flutter than non-users (HR 1.12, 95% CI 1.09 to 1.16), and the risk increased with the accumulated duration of PPI use.
	No previous studies for comparation	NA	NA	NA	NA	NA
Stomach cancer	Present study	Cohort study	United Kingdom; United States; Hong Kong	1 698 052	There was no sufficient evidence of association between regular PPI use and risk of stomach cancer (HR 1.50, 95% CI 0.82 to 2.75).
	Peng 202320	Meta-analysis of 6 cohort studies and 10 case-control studies	United Kingdom; Canada; Denmark; Sweden; China (Hongkong, Taiwan) United States; Scotland; Korean	2 936 935	PPIs users was associated with an increased risk of gastric cancer than PPIs non-users (OR 1.75, 95% CI 1.28 to 2.40).	×
	Segna 202121	Meta-analysis of 5 retrospective cohort studies and 8 case-control studies	Denmark; Sweden; United Kingdom; Canada; United States; Japan; China (Hongkong, Taiwan)	1 662 881	Regular PPI users had 94% higher risk of gastric cancer than non-users (OR 1.94, 95% CI 1.47-2.56)	×
Prostate cancer	Present study	Cohort study	United Kingdom; United States; Hong Kong	981 487	There was no sufficient evidence of association between regular PPI use and risk of prostate cancer (HR 0.99, 95% CI 0.92 to 1.07).
	Zhang 202222	Meta-analysis of 1 case-control study	Iceland	20 865	Regular PPI users had a 13% higher risk of prostate cancer than non-users(OR = 1.13 , 95% CI 1.02 to 1.26)	×
Cirrhosis and other chronic liver diseases	Present study	Cohort study	United Kingdom; United States; Hong Kong	1587400	Regular PPI users had a 54% higher risk of cirrhosis and other chronic liver diseases than non-users (HR 1.54, 95% CI 1.14 to 2.08), and the risk increased with the accumulated duration of PPI use.
	NA	NA	NA	NA	NA	NA
Parkinson's disease	Present study	Cohort study	United Kingdom; United States; Hong Kong	1 761 066	Regular PPI users had a 17% higher risk of Parkinson's disease than non-users (HR 1.17, 95% CI 1.07 to 1.28), and the risk increased with the accumulated duration of PPI use.
	Kim 202223	Case–control study	Korea	15 130	Compared with PPI non-users, both current users and past users had significantly greater odds of having PD, with ORs of 1.63 (95% CI 1.44 to 1.84) and 1.12 (95% CI 1.01 to 1.25), respectively	✓
	Lai 201924	Case-control study	China	8560	A significant association was detected between Parkinson's disease and PPIs use (OR 1.15, 95% CI 1.04 to 1.27).	✓
Osteoarthritis	Present study	Cohort study	United Kingdom; United States; Hong Kong	1 263 708	Regular PPI users had a 30% higher risk of osteoarthritis than non-users (HR 1.30, 95% CI 1.06 to 1.61), and the risk increased with the accumulated duration of PPI use.
	Zeng 202225	a general population-based cohort study	United Kingdom	6672	Compared with H2RA initiators, the risk of knee replacement was 21% higher in omeprazole initiators (HR 1.21, 95% CI 1.01 to 1.44). Similar results were observed when pantoprazole use was compared with H2RA use (HR 1.38, 95%CI 1.00 to 1.90).	✓
Tuberculosis	Present study	Cohort study	United Kingdom; Hong Kong	1 597 607	There was no sufficient evidence of association between regular PPI use and risk of tuberculosis (HR 1.01, 95% CI 0.94 to 1.08).
	Song 201926	Meta-analysis of 2 cohorts and 3 case-control studies	Taiwan in China; United Kingdom; South Korea	154 725	Compared with non-PPI use, PPI use was associated significantly with tuberculosis risk but the studies were heterogeneous.	×
Asthma	Present study	Cohort study	United Kingdom; United States; Hong Kong	1 361 494	Regular PPI users had a 32% higher risk of asthma than non-users (HR 1.32, 95% CI 1.16 to 1.51), and the risk increased with the accumulated duration of PPI use.
	Lin 202127	Cohort	Taiwan in China	21 183	Compared with H2RA use, an increased risk of incident asthma was found between PPI use and the risk of incident asthma in patients with CAD after adjusting for sex, age, urbanization, and low income (HR 1.41, 95% CI 1.04 to 1.89).	✓
	Wang 202028	Cohort	Taiwan in China	48 154	Patients with long-duration of PPI use are at a higher risk of developing asthma (adjusted HR 1.76, 95% CI 1.64 to 1.88), regardless of age, sex, comorbidities, and medications	✓
	Lai 201829	Meta-analysis of 6 cohorts and 2 case-crossover studies	Sweden; Denmark; United States; United Kingdom	58 471	The overall risk of asthma in childhood increased among PPI users (RR 1.34, 95% CI 1.18 to 1.52).	✓
Road injuries	Present study	Cohort study	United Kingdom; United States; Hong Kong	494 312	There was no sufficient evidence of association between regular PPI use and risk of road injuries (HR 1.02, 95% CI 0.91 to 1.14).
	No previous studies for comparation	NA	NA	NA	NA	NA
Pancreatic cancer	Present study	Cohort study	United Kingdom; United States; Hong Kong	1 767 633	There was no sufficient evidence of association between regular PPI use and risk of pancreatic cancer (HR 1.10, 95% CI 0.84 to 1.44).
	Zhang 202222	Umbrella Review of 6 meta-analysis containing 13 case-control studies and 3 cohort studies	United Kingdom; United States; Canada; Italy; Denmark; Netherlands; Iceland; China (Taiwan and Hong Kong); South Korea	1 527 880	PPI use was significantly associated with increased risks of pancreatic cancer (OR 1.73, 95% CI 1.23 to 2.44)	×
	Laoveeravat 202030	Meta-analysis of 6 case-control studies and 1 cohort study	United Kingdom; United States; Canada;	546 199	Compared to patients who did not take medications, the pooled RR of developing pancreatic cancer in patients receiving PPI and H2RA were 1.73 (95% CI: 1.16-2.57) and 1.26 (95% CI 1.02 to 1.57), respectively.	×
			Australia; Denmark; Korea; Taiwan in China
	Hong 202031	Meta-analysis of 7 case-control studies and 3 cohort studies	Sweden; United States; China; Denmark; Korea; United Kingdom; Canada; Australia	948 782	PPI users had 69.8% higher risk of pancreatic cancer than non-users(OR 1.698, 95% CI 1.200 to 2.402)	×
Depressive disorders	Present study	Cohort study	United Kingdom; United States; Hong Kong	1 611 468	Regular PPI users had a 46% higher risk of depressive disorders than non-users (HR 1.46, 95% CI 1.26 to 1.68), and the risk increased with the accumulated duration of PPI use.
	Fong 202232	Cross-sectional study	United States	16 881	The bivariate Rao-Scott χ2 test showed a significant association between PPI use and and depression (P < 0.001).	✓
	Laudisio 201833	Cross-sectional study	Italy	344	Use of PPIs was associated with increased adjusted probability of depression in logistic regression (OR 2.38; 95% CI 1.02 to 5.58). Higher PPIs dosages were associated with increased probability of depression (p for trend = 0.014).	✓
Breast cancer	Present study	Cohort study	United Kingdom; United States; Hong Kong	808 869	There was no sufficient evidence of association between regular PPI use and risk of breast cancer (HR 0.96, 95% CI 0.91 to 1.02).
	Zhang 202222	Meta-analysis of 1cohort study and 2 case-control studies	United States; Iceland; Taiwan in China	157 273	PPI use was associated with decreased risk of breast cancer than non-users (OR 0.69, 95% CI 0.50 to 0.96).	×
Esophageal cancer	Present study	Cohort study	United Kingdom; United States; Hong Kong	1 698 071	Regular PPI users had a 44% higher risk of esophageal cancer than non-users (HR 1.44, 95% CI 1.02 to 2.03), and the risk increased with the accumulated duration of PPI use.
	Zeng 202134	Meta-analysis of 1cohort study and 2 case-control studies	United Kingdom; United States; Sweden	807 673	PPI use did not show a significant association with esophageal cancer (RR 2.06, 95% CI 0.65 to 6.57).	×
	Song 202035	Meta-analysis of 5 case-control studies	United Kingdom; United States	10 069	PPI use did not show a significant association with esophageal cancer (RR 0.75, 95% CI 0.55 to 1.03).	×
Liver cancer	Present study	Cohort study	United Kingdom; United States; Hong Kong	1 698 075	There was no sufficient evidence of association between regular PPI use and risk of liver cancer (HR 1.05, 95% CI 0.91 to 1.21).
	Song 202035	Meta-analysis of 3 cohort studies and 3 case-control studies	United Kingdom; United States; Taiwan in China	357 614	PPI use use was significantly associated with a 53% increased risk of liver cancer compared with nonuse (RR 1.53, 95% CI 1.31 to 1.78)	×
Cardiomyopathy and myocarditis	Present study	Cohort study	United Kingdom; United States; Hong Kong	1 354 873	There was no sufficient evidence of association between regular PPI use and risk of cardiomyopathy and myocarditis (HR 1.04, 95% CI 0.90 to 1.19).
	No previous studies for comparation	NA	NA	NA	NA	NA
Reference
1. Jeridi D, Pellat A, Ginestet C, et al. The Safety of Long-Term Proton Pump Inhibitor Use on Cardiovascular Health: A Meta-Analysis. J Clin Med. Jul 15 2022;11(14)doi:10.3390/jcm11144096
2. Batchelor R, Kumar R, Gilmartin-Thomas JFM, Hopper I, Kemp W, Liew D. Systematic review with meta-analysis: risk of adverse cardiovascular events with proton pump inhibitors independent of clopidogrel. Aliment Pharmacol Ther. Oct 2018;48(8):780-796. doi:10.1111/apt.14955
3. Yang M, He Q, Gao F, et al. Regular use of proton-pump inhibitors and risk of stroke: a population-based cohort study and meta-analysis of randomized-controlled trials. BMC Med. Dec 3 2021;19(1):316. doi:10.1186/s12916-021-02180-5
4. Zhang Y, Liang M, Sun C, et al. Proton pump inhibitors use and dementia risk: a meta-analysis of cohort studies. European journal of clinical pharmacology. Feb 2020;76(2):139-147. doi:10.1007/s00228-019-02753-7
5. Song YQ, Li Y, Zhang SL, Gao J, Feng SY. Proton pump inhibitor use does not increase dementia and Alzheimer's disease risk: An updated meta-analysis of published studies involving 642305 patients. PloS one. 2019;14(7):e0219213. doi:10.1371/journal.pone.0219213
6. Chen Y, Hu L, Sun C, et al. Will Proton Pump Inhibitors Increase the Risk of Diabetes Mellitus? A Systemic Review and Meta-Analysis. The Turkish journal of gastroenterology : the official journal of Turkish Society of Gastroenterology. Jun 2022;33(6):497-504. doi:10.5152/tjg.2022.21480
7. Kuo HY, Liang CS, Tsai SJ, Chen TJ, Chu CS, Chen MH. Dose-Dependent Proton Pump Inhibitor Exposure and Risk of Type 2 Diabetes: A Nationwide Nested Case-Control Study. International journal of environmental research and public health. Jul 18 2022;19(14)doi:10.3390/ijerph19148739
8. Ciardullo S, Rea F, Savaré L, Morabito G, Perseghin G, Corrao G. Prolonged Use of Proton Pump Inhibitors and Risk of Type 2 Diabetes: Results From a Large Population-Based Nested Case-Control Study. The Journal of clinical endocrinology and metabolism. Jun 16 2022;107(7):e2671-e2679. doi:10.1210/clinem/dgac231
9. Czarniak P, Ahmadizar F, Hughes J, et al. Proton pump inhibitors are associated with incident type 2 diabetes mellitus in a prospective population-based cohort study. British journal of clinical pharmacology. Jun 2022;88(6):2718-2726. doi:10.1111/bcp.15182
10. Loosen SH, Kostev K, Luedde M, Qvartskhava N, Luedde T, Roderburg C. Long-term use of proton pump inhibitors (PPIs) is associated with an increased risk of type 2 diabetes. Gut. Aug 2022;71(8):1687-1688. doi:10.1136/gutjnl-2021-326297
11. Peng CC, Tu YK, Lee GY, et al. Effects of Proton Pump Inhibitors on Glycemic Control and Incident Diabetes: A Systematic Review and Meta-analysis. The Journal of clinical endocrinology and metabolism. Oct 21 2021;106(11):3354-3366. doi:10.1210/clinem/dgab353
12. Xun X, Yin Q, Fu Y, He X, Dong Z. Proton Pump Inhibitors and the Risk of Community-Acquired Pneumonia: An Updated Meta-analysis. The Annals of pharmacotherapy. May 2022;56(5):524-532. doi:10.1177/10600280211039240
13. Wang CH, Li CH, Hsieh R, et al. Proton pump inhibitors therapy and the risk of pneumonia: a systematic review and meta-analysis of randomized controlled trials and observational studies. Expert opinion on drug safety. Mar 2019;18(3):163-172. doi:10.1080/14740338.2019.1577820
14. Lapumnuaypol K, Thongprayoon C, Wijarnpreecha K, Tiu A, Cheungpasitporn W. Risk of fall in patients taking proton pump inhibitors: a meta-analysis. QJM : monthly journal of the Association of Physicians. Feb 1 2019;112(2):115-121. doi:10.1093/qjmed/hcy245
15. Makunts T, Alpatty S, Lee KC, Atayee RS, Abagyan R. Proton-pump inhibitor use is associated with a broad spectrum of neurological adverse events including impaired hearing, vision, and memory. Scientific reports. Nov 21 2019;9(1):17280. doi:10.1038/s41598-019-53622-3
16. D'Silva KM, Mehta R, Mitchell M, et al. Proton pump inhibitor use and risk for recurrent Clostridioides difficile infection: a systematic review and meta-analysis. Clinical microbiology and infection : the official publication of the European Society of Clinical Microbiology and Infectious Diseases. Jan 16 2021;doi:10.1016/j.cmi.2021.01.008
17. Anjewierden S, Han Z, Foster CB, Pant C, Deshpande A. Risk factors for Clostridium difficile infection in pediatric inpatients: A meta-analysis and systematic review. Infection control and hospital epidemiology. Apr 2019;40(4):420-426. doi:10.1017/ice.2019.23
18. Patel A, Spychalski P, Antoszewska M, Regula J, Kobiela J. Proton pump inhibitors and colorectal cancer: A systematic review. World journal of gastroenterology. Nov 28 2021;27(44):7716-7733. doi:10.3748/wjg.v27.i44.7716
19. Ma T, Wu M, Jia S, Yang L. Proton pump inhibitors and the risk of colorectal cancer: a systematic review and meta-analysis of observational studies. International journal of colorectal disease. Dec 2020;35(12):2157-2169. doi:10.1007/s00384-020-03717-5
20. Peng TR, Wu TW, Li CH. Association between proton-pump inhibitors and the risk of gastric cancer: a systematic review and meta-analysis. International journal of clinical oncology. Jan 2023;28(1):99-109. doi:10.1007/s10147-022-02253-2
21. Segna D, Brusselaers N, Glaus D, Krupka N, Misselwitz B. Association between proton-pump inhibitors and the risk of gastric cancer: a systematic review with meta-analysis. Therapeutic advances in gastroenterology. 2021;14:17562848211051463. doi:10.1177/17562848211051463
22. Zhang ML, Fan YX, Meng R, et al. Proton Pump Inhibitors and Cancer Risk: An Umbrella Review and Meta-analysis of Observational Studies. American journal of clinical oncology. Nov 1 2022;45(11):475-485. doi:10.1097/coc.0000000000000949
23. Kim JH, Oh JK, Kim YH, Kwon MJ, Kim JH, Choi HG. Association between Proton Pump Inhibitor Use and Parkinson's Disease in a Korean Population. Pharmaceuticals (Basel, Switzerland). Mar 9 2022;15(3)doi:10.3390/ph15030327
24. Lai SW, Liao KF, Lin CL, Lin CH. Association between Parkinson's disease and proton pump inhibitors therapy in older people. BioMedicine. 2020;10(3):1-4. doi:10.37796/2211-8039.1048
25. Zeng C, Neogi T, Chan AT, et al. Proton pump inhibitor therapy and risk of knee replacement surgery: a general population-based cohort study. Osteoarthritis and cartilage. Apr 2022;30(4):559-569. doi:10.1016/j.joca.2021.12.010
26. Song HJ, Park H, Seo HJ. Association between use of proton pump inhibitors and tuberculosis risk: a systematic review. The international journal of tuberculosis and lung disease : the official journal of the International Union against Tuberculosis and Lung Disease. Aug 1 2019;23(8):943-951. doi:10.5588/ijtld.18.0585
27. Lin TK, Tsai CF, Huang JY, Pan LF, Jong GP. Exposure to Proton Pump Inhibitors and the Risk of Incident Asthma in Patients with Coronary Artery Diseases: A Population-Based Cohort Study. Journal of personalized medicine. May 19 2022;12(5)doi:10.3390/jpm12050824
28. Wang YT, Tsai MC, Wang YH, Wei JC. Association Between Proton Pump Inhibitors and Asthma: A Population-Based Cohort Study. Frontiers in pharmacology. 2020;11:607. doi:10.3389/fphar.2020.00607
29. Lai T, Wu M, Liu J, et al. Acid-Suppressive Drug Use During Pregnancy and the Risk of Childhood Asthma: A Meta-analysis. Pediatrics. Feb 2018;141(2)doi:10.1542/peds.2017-0889
30. Laoveeravat P, Thavaraputta S, Vutthikraivit W, et al. Proton pump inhibitors and histamine-2 receptor antagonists on the risk of pancreatic cancer: a systematic review and meta-analysis. QJM : monthly journal of the Association of Physicians. Feb 1 2020;113(2):100-107. doi:10.1093/qjmed/hcz234
31. Hong HE, Kim AS, Kim MR, Ko HJ, Jung MK. Does the Use of Proton Pump Inhibitors Increase the Risk of Pancreatic Cancer? A Systematic Review and Meta-Analysis of Epidemiologic Studies. Cancers. Aug 8 2020;12(8)doi:10.3390/cancers12082220
32. Fong P, Chan ST, Lei PN, Cheong HI, Cheong IM, Hoe WL. Association of suicidal ideation and depression with the use of proton pump inhibitors in adults: a cross-sectional study. Scientific reports. Nov 14 2022;12(1):19539. doi:10.1038/s41598-022-24244-z
33. Laudisio A, Antonelli Incalzi R, Gemma A, et al. Use of proton-pump inhibitors is associated with depression: a population-based study. International psychogeriatrics. Jan 2018;30(1):153-159. doi:10.1017/s1041610217001715
34. Zeng R, Cheng Y, Luo D, et al. Comprehensive analysis of proton pump inhibitors and risk of digestive tract cancers. European journal of cancer (Oxford, England : 1990). Oct 2021;156:190-201. doi:10.1016/j.ejca.2021.07.030
35. Song HJ, Jeon N, Squires P. The association between acid-suppressive agent use and the risk of cancer: a systematic review and meta-analysis. European journal of clinical pharmacology. Oct 2020;76(10):1437-1456. doi:10.1007/s00228-020-02927-8
