# Supplementary material for: Individualized prevention of proton pump inhibitor related adverse events by risk stratification
Source: Nat Commun. 2024 Apr 27;15:3591. doi: 10.1038/s41467-024-48007-8 (PMC11055952; doi:10.1038/s41467-024-48007-8)
Supplement: Supplementary file 7 — Source Data [file 41467_2024_48007_MOESM7_ESM.xlsx]

## Sheet: Figure 3
Diseases	Hazard ratio	Lower limit of 95% CI	Upper limit of 95% CI
Ischemic heart disease
Non-PPI user	1	1	1
PPI use for 0 to ＜ 2 years	1.04	1.01	1.07
PPI use for 2 to ＜ 4 years	1.11	1.03	1.19
PPI use for ≥ 4 years	1.18	1.06	1.3
p trend	0.027
Stroke
Non-PPI user	1	1	1
PPI use for 0 to ＜ 2 years	1.08	1.05	1.11
PPI use for 2 to ＜ 4 years	1.15	1.11	1.21
PPI use for ≥ 4 years	1.23	1.12	1.34
p trend	<0.001
Chronic obstructive pulmonary disease
Non-PPI user	1	1	1
PPI use for 0 to ＜ 2 years	1.06	1.02	1.1
PPI use for 2 to ＜ 4 years	1.14	1.09	1.19
PPI use for ≥ 4 years	1.2	1.12	1.28
p trend	0.003
Alzheimer's disease and other dementias
Non-PPI user	1	1	1
PPI use for 0 to ＜ 2 years	0.83	0.64	1.02
PPI use for 2 to ＜ 4 years	0.97	0.72	1.22
PPI use for ≥ 4 years	1.08	0.77	1.39
p trend	0.118
Diabetes mellitus
Non-PPI user	1	1	1
PPI use for 0 to ＜ 2 years	1.09	1.04	1.14
PPI use for 2 to ＜ 4 years	1.14	1.07	1.21
PPI use for ≥ 4 years	1.24	1.13	1.35
p trend	0.005
Lower respiratory infections
Non-PPI user	1	1	1
PPI use for 0 to ＜ 2 years	1.07	1.01	1.13
PPI use for 2 to ＜ 4 years	1.16	1.09	1.23
PPI use for ≥ 4 years	1.28	1.14	1.42
p trend	<0.001
Tracheal, bronchus, and lung cancer
Non-PPI user	1	1	1
PPI use for 0 to ＜ 2 years	0.89	0.71	1.07
PPI use for 2 to ＜ 4 years	0.98	0.77	1.19
PPI use for ≥ 4 years	1.07	0.88	1.26
p trend	0.22
Falls
Non-PPI user	1	1	1
PPI use for 0 to ＜ 2 years	1.08	1.02	1.14
PPI use for 2 to ＜ 4 years	1.16	1.05	1.27
PPI use for ≥ 4 years	1.23	1.11	1.35
p trend	<0.001
Chronic kidney disease
Non-PPI user	1	1	1
PPI use for 0 to ＜ 2 years	1.33	1.29	1.37
PPI use for 2 to ＜ 4 years	1.4	1.31	1.49
PPI use for ≥ 4 years	1.66	1.54	1.78
p trend	<0.001
Age-related hearing loss
Non-PPI user	1	1	1
PPI use for 0 to ＜ 2 years	0.89	0.77	1.02
PPI use for 2 to ＜ 4 years	0.95	0.83	1.07
PPI use for ≥ 4 years	1.02	0.81	1.23
p trend	0.111
Hypertensive heart disease
Non-PPI user	1	1	1
PPI use for 0 to ＜ 2 years	0.94	0.86	1.02
PPI use for 2 to ＜ 4 years	1.04	0.87	1.21
PPI use for ≥ 4 years	1.13	0.89	1.37
p trend	0.33
Diarrheal diseases
Non-PPI user	1	1	1
PPI use for 0 to ＜ 2 years	1.06	0.98	1.14
PPI use for 2 to ＜ 4 years	1.14	1.02	1.26
PPI use for ≥ 4 years	1.28	1.1	1.46
p trend	0.006
Colon and rectum cancer
Non-PPI user	1	1	1
PPI use for 0 to ＜ 2 years	0.92	0.81	1.03
PPI use for 2 to ＜ 4 years	1.05	0.96	1.14
PPI use for ≥ 4 years	1.1	1.02	1.18
p trend	0.105
Atrial fibrillation and flutter
Non-PPI user	1	1	1
PPI use for 0 to ＜ 2 years	1.11	1.04	1.18
PPI use for 2 to ＜ 4 years	1.18	1.09	1.27
PPI use for ≥ 4 years	1.33	1.2	1.46
p trend	<0.001
Stomach cancer
Non-PPI user	1	1	1
PPI use for 0 to ＜ 2 years	1.09	1.02	1.16
PPI use for 2 to ＜ 4 years	2.19	1.97	2.41
PPI use for ≥ 4 years	2.88	2.65	3.11
p trend	<0.001
Prostate cancer
Non-PPI user	1	1	1
PPI use for 0 to ＜ 2 years	1.01	0.85	1.17
PPI use for 2 to ＜ 4 years	1.13	1.02	1.24
PPI use for ≥ 4 years	1.26	1.09	1.43
p trend	0.115
Cirrhosis and other chronic liver diseases
Non-PPI user	1	1	1
PPI use for 0 to ＜ 2 years	1.55	1.24	1.86
PPI use for 2 to ＜ 4 years	2.07	1.67	2.47
PPI use for ≥ 4 years	2.44	2.05	2.83
p trend	<0.001
Parkinson's disease
Non-PPI user	1	1	1
PPI use for 0 to ＜ 2 years	0.89	0.75	1.03
PPI use for 2 to ＜ 4 years	0.93	0.86	1
PPI use for ≥ 4 years	1.12	1.05	1.19
p trend	0.004
Osteoarthritis
Non-PPI user	1	1	1
PPI use for 0 to ＜ 2 years	1.53	1.3	1.76
PPI use for 2 to ＜ 4 years	1.79	1.58	2
PPI use for ≥ 4 years	2.07	1.78	2.36
p trend	<0.001
Tuberculosis
Non-PPI user	1	1	1
PPI use for 0 to ＜ 2 years	0.95	0.75	1.15
PPI use for 2 to ＜ 4 years	0.98	0.88	1.08
PPI use for ≥ 4 years	1.02	0.93	1.11
p trend	0.309
Asthma
Non-PPI user	1	1	1
PPI use for 0 to ＜ 2 years	1.02	0.94	1.1
PPI use for 2 to ＜ 4 years	1.07	1.02	1.12
PPI use for ≥ 4 years	1.14	1.03	1.25
p trend	0.006
Pancreatic cancer
Non-PPI user	1	1	1
PPI use for 0 to ＜ 2 years	0.87	0.71	1.03
PPI use for 2 to ＜ 4 years	0.92	0.85	1
PPI use for ≥ 4 years	1.04	0.97	1.11
p trend	0.27
Depressive disorders
Non-PPI user	1	1	1
PPI use for 0 to ＜ 2 years	1.57	1.39	1.75
PPI use for 2 to ＜ 4 years	1.69	1.4	1.98
PPI use for ≥ 4 years	2.01	1.87	2.15
p trend	<0.001
Breast cancer
Non-PPI user	1	1	1
PPI use for 0 to ＜ 2 years	0.87	0.64	1.1
PPI use for 2 to ＜ 4 years	1.07	0.95	1.19
PPI use for ≥ 4 years	1.12	1.03	1.21
p trend	0.202
Esophageal cancer
Non-PPI user	1	1	1
PPI use for 0 to ＜ 2 years	1.02	0.95	1.09
PPI use for 2 to ＜ 4 years	1.13	1.05	1.21
PPI use for ≥ 4 years	1.27	1.11	1.43
p trend	0.005
Liver cancer
Non-PPI user	1	1	1
PPI use for 0 to ＜ 2 years	0.95	0.84	1.06
PPI use for 2 to ＜ 4 years	1.09	0.97	1.24
PPI use for ≥ 4 years	1.17	1.05	1.29
p trend	0.09
Cardiomyopathy and myocarditis
Non-PPI user	1	1	1
PPI use for 0 to ＜ 2 years	0.9	0.79	1.01
PPI use for 2 to ＜ 4 years	1.05	0.93	1.17
PPI use for ≥ 4 years	1.06	0.97	1.15
p trend	0.299

## Sheet: Figure 4
Diseases	Risk difference	Lower limit of 95% CI	Upper limit of 95% CI
Ischemic heart disease
Baseline risk quartile 1	0.00184016	0.00155937	0.00193925
Baseline risk quartile 2	0.0038518	0.00355536	0.00403461
Baseline risk quartile 3	0.00487935	0.00404207	0.00549496
Baseline risk quartile 4	0.00710126	0.00612109	0.00784565
Stroke
Baseline risk quartile 1	0.000422078	-0.00136581	0.000670391
Baseline risk quartile 2	0.000942907	-9.23929e-06	0.00127837
Baseline risk quartile 3	0.00111999	-0.000340634	0.00193032
Baseline risk quartile 4	0.00275424	0.0016669	0.00346353
Chronic obstructive pulmonary disease
Baseline risk quartile 1	0.000247433	0.000208527	0.000248553
Baseline risk quartile 2	0.000865011	0.00076309	0.000892067
Baseline risk quartile 3	0.00233357	0.00206492	0.00247329
Baseline risk quartile 4	0.00639909	0.00582158	0.00700803
Diabetes mellitus
Baseline risk quartile 1	0.000358779	0.000171818	0.000366285
Baseline risk quartile 2	0.000897287	0.000563257	0.000982585
Baseline risk quartile 3	0.00200715	0.00153934	0.0022312
Baseline risk quartile 4	0.00512389	0.00425471	0.00566397
Chronic kidney disease
Baseline risk quartile 1	0.000474265	0.000434014	0.000478517
Baseline risk quartile 2	0.00109194	0.00097755	0.00113318
Baseline risk quartile 3	0.00188781	0.00160618	0.00204069
Baseline risk quartile 4	0.00348653	0.0030432	0.00388431
Atrial fibrillation and flutter
Baseline risk quartile 1	0.000700186	0.000483324	0.000728384
Baseline risk quartile 2	0.0014916	0.000572462	0.00188101
Baseline risk quartile 3	0.00186637	0.000495078	0.00302295
Baseline risk quartile 4	0.00431628	0.00239539	0.00557517
Esophageal cancer
Baseline risk quartile 1	4.60756e-05	-0.0091896	7.08383e-05
Baseline risk quartile 2	-5.68669e-05	-0.00867248	0.000132336
Baseline risk quartile 3	0.000222761	0.000160302	0.000223707
Baseline risk quartile 4	0.000546739	0.000235141	0.000576833
Osteoarthritis
Baseline risk quartile 1	0.00723756	0.00661786	0.00762711
Baseline risk quartile 2	0.010292	0.00947414	0.0109659
Baseline risk quartile 3	0.0138997	0.0127771	0.0146383
Baseline risk quartile 4	0.0198836	0.0186181	0.0207426
Depressive disorders
Baseline risk quartile 1	0.000554932	-5.0206e-05	0.000651441
Baseline risk quartile 2	0.000927338	0.000494133	0.00104678
Baseline risk quartile 3	0.00201201	0.00166061	0.00218675
Baseline risk quartile 4	0.00540085	0.00481746	0.0058949
Cirrhosis and other chronic liver diseases
Baseline risk quartile 1	0.000531623	-0.000856656	0.0005952
Baseline risk quartile 2	0.00103443	0.000400269	0.00117825
Baseline risk quartile 3	0.0017661	0.00145442	0.00188498
Baseline risk quartile 4	0.0030016	0.00255321	0.0033164
Falls
Baseline risk quartile 1	1.96463e-07	-0.00561663	0.00241288
Baseline risk quartile 2	0.00177161	-0.00120842	0.00353483
Baseline risk quartile 3	0.0031084	0.000696351	0.00479453
Baseline risk quartile 4	0.00547705	0.00353155	0.00704631
Lower respiratory infections
Baseline risk quartile 1	0.00064666	-0.0021727	0.00107288
Baseline risk quartile 2	0.00173901	0.000912274	0.0020354
Baseline risk quartile 3	0.00130824	-0.000476	0.00257299
Baseline risk quartile 4	0.00607654	0.00511756	0.0070555
Diarrheal diseases
Baseline risk quartile 1	0.00120931	-0.000867422	0.00148783
Baseline risk quartile 2	0.00186026	0.000644091	0.0023085
Baseline risk quartile 3	0.00225985	0.00108817	0.00302658
Baseline risk quartile 4	0.00553199	0.00507632	0.00594918
Asthma
Baseline risk quartile 1	-0.0024629	-0.0521649	0.000558987
Baseline risk quartile 2	0.00130105	0.00118827	0.00131618
Baseline risk quartile 3	0.00140877	0.000446989	0.0018033
Baseline risk quartile 4	0.00330715	0.00286867	0.00357384
Parkinson's disease
Baseline risk quartile 1	4.74062e-05	-0.00122585	4.77709e-05
Baseline risk quartile 2	0.00019662	-0.000571952	0.000226631
Baseline risk quartile 3	0.000544059	0.000357256	0.000572538
Baseline risk quartile 4	0.00078585	8.02962e-05	0.00109471

## Sheet: Figure 5
Group	Density
0.002206~	0.112116
0.002836~	4.9229
0.003466~	17.4951
0.004096~	32.4167
0.004727~	44.2093
0.005357~	50.2431
0.005987~	52.7199
0.006617~	53.7034
0.007247~	54.952
0.007878~	53.1887
0.008508~	50.7425
0.009138~	51.2929
0.009768~	48.3524
0.010398~	48.3779
0.011029~	47.4708
0.011659~	45.096
0.012289~	43.7404
0.012919~	42.5989
0.01355~	41.3044
0.01418~	40.219
0.01481~	39.2558
0.01544~	37.5282
0.01607~	35.4388
0.016701~	34.8119
0.017331~	33.6296
0.017961~	32.2842
0.018591~	30.7503
0.019221~	28.9615
0.019852~	27.927
0.020482~	26.5612
0.021112~	25.0782
0.021742~	24.273
0.022373~	22.7697
0.023003~	21.4447
0.023633~	19.7171
0.024263~	19.5693
0.024893~	17.9436
0.025524~	16.8479
0.026154~	16.5574
0.026784~	15.1458
0.027414~	14.1877
0.028044~	13.6934
0.028675~	13.1736
0.029305~	11.9556
0.029935~	10.7121
0.030565~	10.5593
0.031195~	9.83051
0.031826~	9.50435
0.032456~	8.75012
0.033086~	8.09271
0.033716~	7.80223
0.034347~	7.29262
0.034977~	6.74733
0.035607~	6.39569
0.036237~	5.68223
0.036867~	5.5854
0.037498~	5.56502
0.038128~	4.85665
0.038758~	4.46934
0.039388~	4.3878
0.040018~	3.83232
0.040649~	3.78645
0.041279~	3.74059
0.041909~	3.46539
0.042539~	3.30741
0.04317~	3.11885
0.0438~	2.93539
0.04443~	2.93539
0.04506~	2.43087
0.04569~	2.57866
0.046321~	2.31876
0.046951~	2.30856
0.047581~	1.91106
0.048211~	1.95693
0.048841~	1.81933
0.049472~	1.74799
0.050102~	1.63587
0.050732~	1.64097
0.051362~	1.45241
0.051992~	1.48298
0.052623~	1.25366
0.053253~	1.25366
0.053883~	1.1976
0.054513~	1.25875
0.055144~	1.20779
0.055774~	0.932599
0.056404~	0.95808
0.057034~	1.04981
0.057664~	0.91731
0.058295~	0.907118
0.058925~	0.876541
0.059555~	0.902022
0.060185~	0.637021
0.060815~	0.774618
0.061446~	0.67779
0.062076~	0.601348
0.062706~	0.642117
0.063336~	0.47904
0.063966~	0.580963
0.064597~0.06522	0.356732

## Sheet: Supplementary Figure 1
	Hazard ratio	Lower limit of 95% CI	Upper limit of 95% CI
Ischemic heart disease
Analysis 1	1.19	0.08	0.08
Analysis 2	1.25	0.12	0.12
Analysis 3	1.17	0.19	0.23
Analysis 4	1.24	0.04	0.04
Stroke
Analysis 1	1.13	0.07	0.07
Analysis 2	1.09	0.05	0.04
Analysis 3	1.05	0.05	0.05
Analysis 4	1.11	0.14	0.16
Chronic obstructive pulmonary disease
Analysis 1	1.33	0.14	0.14
Analysis 2	1.23	0.12	0.14
Analysis 3	1.22	0.26	0.33
Analysis 4	1.36	0.06	0.06
Alzheimer's disease and other dementias
Analysis 1	1.04	0.05	0.06
Analysis 2	1.01	0.11	0.12
Analysis 3	1.05	0.14	0.17
Analysis 4	1.05	0.05	0.06
Diabetes mellitus
Analysis 1	1.22	0.04	0.04
Analysis 2	1.21	0.04	0.04
Analysis 3	1.25	0.18	0.2
Analysis 4	1.22	0.04	0.04
Pneumonia
Analysis 1	1.21	0.04	0.04
Analysis 2	1.19	0.05	0.06
Analysis 3	1.23	0.1	0.1
Analysis 4	1.21	0.05	0.05
Tracheal, bronchus, and lung cancer
Analysis 1	1.15	0.17	0.2
Analysis 2	1.09	0.15	0.18
Analysis 3	1.06	0.24	0.3
Analysis 4	1.22	0.17	0.2
Falls
Analysis 1	1.16	0.04	0.04
Analysis 2	1.16	0.04	0.04
Analysis 3	1.16	0.17	0.19
Analysis 4	1.16	0.04	0.04
Chronic kidney disease
Analysis 1	1.35	0.14	0.16
Analysis 2	1.32	0.07	0.07
Analysis 3	1.35	0.05	0.05
Analysis 4	1.29	0.06	0.06
Age-related hearing loss
Analysis 1	0.98	0.13	0.15
Analysis 2	0.84	0.18	0.23
Analysis 3	0.93	0.15	0.18
Analysis 4	NA	NA	NA
Hypertensive heart disease
Analysis 1	1.01	0.11	0.13
Analysis 2	0.97	0.11	0.13
Analysis 3	1	0.17	0.2
Analysis 4	1.02	0.27	0.37
Diarrheal diseases
Analysis 1	1.2	0.14	0.15
Analysis 2	1.21	0.13	0.14
Analysis 3	1.24	0.2	0.24
Analysis 4	1.27	0.05	0.05
Low back pain
Analysis 1	1.16	0.3	0.41
Analysis 2	1.17	0.33	0.46
Analysis 3	1.34	0.37	0.52
Analysis 4	1.16	0.3	0.41
Colon and rectum cancer
Analysis 1	0.94	0.07	0.07
Analysis 2	0.91	0.08	0.09
Analysis 3	0.94	0.07	0.07
Analysis 4	0.92	0.07	0.09
Blindness and vision loss
Analysis 1	1.11	0.13	0.15
Analysis 2	1.11	0.13	0.15
Analysis 3	1.09	0.14	0.16
Analysis 4	1.11	0.13	0.15
Atrial fibrillation and flutter
Analysis 1	1.12	0.03	0.04
Analysis 2	1.12	0.03	0.04
Analysis 3	1.09	0.04	0.04
Analysis 4	1.11	0.03	0.04
Stomach cancer
Analysis 1	1.5	0.68	1.25
Analysis 2	1.68	0.88	1.83
Analysis 3	1.62	0.81	1.62
Analysis 4	1.14	0.24	0.3
Prostate cancer (Male only)
Analysis 1	0.99	0.07	0.08
Analysis 2	0.97	0.06	0.06
Analysis 3	0.93	0.06	0.07
Analysis 4	0.96	0.07	0.07
Cirrhosis and other chronic liver diseases
Analysis 1	1.54	0.4	0.54
Analysis 2	1.48	0.41	0.56
Analysis 3	1.64	0.45	0.62
Analysis 4	1.33	0.11	0.11
Parkinson's disease
Analysis 1	1.17	0.1	0.11
Analysis 2	1.1	0.06	0.08
Analysis 3	1.08	0.1	0.11
Analysis 4	1.23	0.13	0.13
Osteoarthritis
Analysis 1	1.3	0.24	0.31
Analysis 2	1.32	0.23	0.27
Analysis 3	1.4	0.2	0.23
Analysis 4	1.16	0.2	0.24
Tuberculosis
Analysis 1	1.01	0.07	0.07
Analysis 2	0.96	0.11	0.11
Analysis 3	0.96	0.12	0.14
Analysis 4	0.91	0.32	0.49
Asthma
Analysis 1	1.32	0.16	0.19
Analysis 2	1.35	0.2	0.22
Analysis 3	1.23	0.34	0.46
Analysis 4	1.38	0.06	0.06
Road injuries
Analysis 1	1.02	0.11	0.12
Analysis 2	1.02	0.11	0.12
Analysis 3	1.03	0.12	0.13
Analysis 4	1.02	0.11	0.12
Pancreatic cancer
Analysis 1	1.1	0.26	0.34
Analysis 2	0.93	0.09	0.1
Analysis 3	0.91	0.12	0.14
Analysis 4	1.37	0.66	1.27
Depressive disorder
Analysis 1	1.46	0.2	0.22
Analysis 2	1.34	0.05	0.05
Analysis 3	1.59	0.28	0.33
Analysis 4	1.35	0.05	0.04
Breast cancer (Female only)
Analysis 1	0.96	0.05	0.06
Analysis 2	0.96	0.05	0.06
Analysis 3	1	0.07	0.07
Analysis 4	0.94	0.06	0.07
Esophageal cancer
Analysis 1	1.44	0.42	0.59
Analysis 2	1.33	0.41	0.58
Analysis 3	1.27	0.45	0.7
Analysis 4	1.66	0.29	0.34
Liver cancer
Analysis 1	1.05	0.14	0.16
Analysis 2	1.04	0.14	0.15
Analysis 3	1.03	0.16	0.2
Analysis 4	1.07	0.23	0.3
Cardiomyopathy and myocarditis
Analysis 1	1.04	0.14	0.15
Analysis 2	1.04	0.15	0.17
Analysis 3	0.98	0.12	0.14
Analysis 4	1.06	0.21	0.26

## Sheet: Supplementary Figure 7
Variables	Points					1 year probability of any event occurs	5 year probability of any event occurs	10 year probability of any event occurs
Age					Total Points
35	0				147	0.05
40	12				179	0.1
45	25				212	0.2
50	38				Total Points
55	50				61		0.05
60	62				93		0.1
65	75				126		0.2
70	88				147		0.3
75	100				163		0.4
Body mass index					176		0.5
15	0				188		0.6
20	8				200		0.7
25	15				213		0.8
30	23				Total Points
35	30				16			0.05
40	38				48			0.1
45	45				81			0.2
50	53				102			0.3
55	60				118			0.4
60	68				131			0.5
65	75				143			0.6
70	83				156			0.7
Overall health rating					168			0.8
Poor	30				184			0.9
Fair	19				215			0.99
Good	8
Excellent	0
Smoking status
Never	0
Current	16
Previous	5
Number of treatments or
medications taken
0	0
1	5
2	9
more than 3	14
Longstanding illness
No	0
Yes	12
Self-reported usual walking pace
Steady average pace	3
Slow pace	12
Brisk pace	0

## Sheet: Supplementary Figure 8A
Group	Predicted risk	Observed risk
(1.9,4.3]	3.56	3.36
(4.3,5.6]	5	4.83
(5.6,7]	6.3	5.76
(7,8.4]	7.68	7.28
(8.4,10]	9.16	9.16
(10,11.7]	10.81	10.83
(11.7,13.8]	12.7	12.84
(13.8,16.5]	15.07	15.46
(16.5,21]	18.53	19.11
(21,79]	27.58	27.7

## Sheet: Supplementary Figure 8B
Group	Predicted risk	Observed risk
(2.1,4.3]	3.55	2.14
(4.3,5.5]	4.94	3.53
(5.5,6.8]	6.18	4.69
(6.8,8.2]	7.5	5.52
(8.2,9.7]	8.93	7.64
(9.7,11.5]	10.56	7.96
(11.5,13.6]	12.51	9.85
(13.6,16.3]	14.9	13
(16.3,20.8]	18.34	14.16
(20.8,74.9]	27.49	22.8

## Sheet: Supplementary Figure 9
Group	Density
0.001591~	0.112116
0.002228~	4.9229
0.002864~	17.4951
0.003501~	32.4167
0.004137~	44.2093
0.004773~	50.2431
0.00541~	52.7199
0.006046~	53.7034
0.006683~	54.952
0.007319~	53.1887
0.007956~	50.7425
0.008592~	51.2929
0.009229~	48.3524
0.009865~	48.3779
0.010502~	47.4708
0.011138~	45.096
0.011774~	43.7404
0.012411~	42.5989
0.013047~	41.3044
0.013684~	40.219
0.01432~	39.2558
0.014957~	37.5282
0.015593~	35.4388
0.01623~	34.8119
0.016866~	33.6296
0.017503~	32.2842
0.018139~	30.7503
0.018775~	28.9615
0.019412~	27.927
0.020048~	26.5612
0.020685~	25.0782
0.021321~	24.273
0.021958~	22.7697
0.022594~	21.4447
0.023231~	19.7171
0.023867~	19.5693
0.024504~	17.9436
0.02514~	16.8479
0.025777~	16.5574
0.026413~	15.1458
0.027049~	14.1877
0.027686~	13.6934
0.028322~	13.1736
0.028959~	11.9556
0.029595~	10.7121
0.030232~	10.5593
0.030868~	9.83051
0.031505~	9.50435
0.032141~	8.75012
0.032778~	8.09271
0.033414~	7.80223
0.03405~	7.29262
0.034687~	6.74733
0.035323~	6.39569
0.03596~	5.68223
0.036596~	5.5854
0.037233~	5.56502
0.037869~	4.85665
0.038506~	4.46934
0.039142~	4.3878
0.039779~	3.83232
0.040415~	3.78645
0.041051~	3.74059
0.041688~	3.46539
0.042324~	3.30741
0.042961~	3.11885
0.043597~	2.93539
0.044234~	2.93539
0.04487~	2.43087
0.045507~	2.57866
0.046143~	2.31876
0.04678~	2.30856
0.047416~	1.91106
0.048052~	1.95693
0.048689~	1.81933
0.049325~	1.74799
0.049962~	1.63587
0.050598~	1.64097
0.051235~	1.45241
0.051871~	1.48298
0.052508~	1.25366
0.053144~	1.25366
0.053781~	1.1976
0.054417~	1.25875
0.055054~	1.20779
0.05569~	0.932599
0.056326~	0.95808
0.056963~	1.04981
0.057599~	0.91731
0.058236~	0.907118
0.058872~	0.876541
0.059509~	0.902022
0.060145~	0.637021
0.060782~	0.774618
0.061418~	0.67779
0.062055~	0.601348
0.062691~	0.642117
0.063327~	0.47904
0.063964~	0.580963
0.064597~0.065236	0.356732
